# Supplementary material for: Do COVID-19 and Food Insecurity Influence Existing Inequalities between Women and Men in Africa?
Source: Int J Environ Res Public Health. 2022 Feb 12;19(4):2065. doi: 10.3390/ijerph19042065 (PMC8871765; doi:10.3390/ijerph19042065)
Supplement: Supplementary file 1 [file ijerph-19-02065-s001.zip]

Archive with 1 entries (1 files):
- ijerph-1577276-supplementary.pdf
